# Supplementary material for: Immunogenicity of Rabies Virus G-Protein mRNA Formulated with Muscle-Targeting Lipid Nanoparticles in Mice
Source: Vaccines (Basel). 2025 Feb 22;13(3):217. doi: 10.3390/vaccines13030217 (PMC11945611; doi:10.3390/vaccines13030217)
Supplement: Supplementary file 1 [file vaccines-13-00217-s001.zip]

Archive with 1 entries (1 files):
- vaccines-3440088-supplementary.pdf
